# Supplementary material for: Natural Genetic Variation Impacts Stress-Induced Quiescence and Regeneration in Response to Rapamycin
Source: Cells. 2026 Jan 26;15(3):236. doi: 10.3390/cells15030236 (PMC12896840; doi:10.3390/cells15030236)
Supplement: Supplementary file 1 [file cells-15-00236-s001.zip]

Archive with 7 entries (6 files):
- cells-4041938-supplementary/
- cells-4041938-supplementary/Supplemental Figure S1.pdf
- cells-4041938-supplementary/Supplemental Figure S2.pdf
- cells-4041938-supplementary/Supplemental Table S2.xlsx
- cells-4041938-supplementary/Supplemental Table S3.xlsx
- cells-4041938-supplementary/Supplemental Table S4.xlsx
- cells-4041938-supplementary/Supplementary Table S1.xlsx
