# Supplementary material for: Natural Genetic Variation Impacts Stress-Induced Quiescence and Regeneration in Response to Rapamycin
Source: Cells. 2026 Jan 26;15(3):236. doi: 10.3390/cells15030236 (PMC12896840; doi:10.3390/cells15030236)
Supplement: Supplementary file 1 [file cells-15-00236-s001.zip › cells-4041938-supplementary/Supplemental Table S2.xlsx]

## Sheet: Sheet 1
	%GSCs with Elongated Spectrosomes			Average Larvae Length (mm)
Line	EtOH (5%)	Rapamycin (200 µM)	log2 Fold Change	EtOH (5%)	Rapamycin (20 µM)	log2 Fold Change
DGRP 307	22.22	17.46	-0.347805	2.27296	1.9875	-0.193617
DGRP 383	23.81	7.407	-1.68461	2	1.83333	-0.125531
DGRP 441	25.2159	27.2059	0.109582	1.91667	1.94712	0.0227389
DGRP 712	12.5	10.8	-0.210897	1.96196	1.92578	-0.0268492
w1118	19.4	11.49	-0.755678	2.28846	2.14352	-0.0943972
DGRP 443	18.39	13.095	-0.489905	2.50625	1.93125	-0.375995
DGRP 287	28.3	20	-0.500802	2.2	2.10625	-0.0628268
DGRP 517	32.0755	6.25	-2.35954	2.28226	1.715	-0.412253
DGRP 776	29.11	18.39	-0.662593	2.46875	1.925	-0.358922
DGRP 57	22.535	9.23	-1.28776	2.10625	1.48684	-0.502425
DGRP 348	24.352	15.5633	-0.645892	2.20109	1.68229	-0.387788
