# Supplementary material for: Natural Genetic Variation Impacts Stress-Induced Quiescence and Regeneration in Response to Rapamycin
Source: Cells. 2026 Jan 26;15(3):236. doi: 10.3390/cells15030236 (PMC12896840; doi:10.3390/cells15030236)
Supplement: Supplementary file 1 [file cells-15-00236-s001.zip › cells-4041938-supplementary/Supplemental Table S3.xlsx]

## Sheet: w1118
W1118
Timepoint	Average Mean Intensity over ROI	Normalized Average Mean Intensity over ROI	H% (n)	M% (n)	L% (n)	Total #GSCs (n)
Unirr.	27.221	0	0% (0)	6.25% (1)	93.75% (15)	16
Rapamycin (200 µM)
30 min-pi	47.216	0.734543	0% (0)	86.67% (13)	13.33% (2)	15
1 dpi	34.583	0.270453	0% (0)	31.58% (6)	68.42% (13)	19
2 dpi	29.493	0.083465	0% (0)	25% (3)	75% (9)	12
EtOH (5%)
30 min-pi	71.4181	1.62364	52.94% (9)	41.18% (7)	5.88% (1)	17
1 dpi	29.5198	0.0844477	0% (0)	0% (0)	100% (12)	12
2 dpi	34.158	0.25484	0% (0)	12.5% (2)	87.5% (14)	16

## Sheet: 517
DGRP 517
Timepoint	Average Mean Intensity over ROI	Normalized Average Mean Intensity over ROI	H% (n)	M% (n)	L% (n)	Total #GSCs (n)
Unirr.	20.2204	0	0% (0)	0% (0)	100% (12)	12
Rapamycin (200 µM)
30 min-pi	101.024	3.99612	100% (13)	0% (0)	0% (0)	13
1 dpi	41.8772	1.07103	0% (0)	87.50% (14)	12.50% (2)	16
2 dpi	31.6823	0.566847	0% (0)	38.46% (5)	61.54% (8)	13
EtOH (5%)
30 min-pi	108.054	4.34382	100% (15)	0% (0)	0% (0)	15
1 dpi	39.6233	0.959568	0% (0)	90.10% (10)	9.09% (1)	11
2 dpi	35.8071	0.770841	0% (0)	78.57% (11)	21.43% (3)	14

## Sheet: 441
DGRP 441
Timepoint	Average Mean Intensity over ROI	Normalized Average Mean Intensity over ROI	H% (n)	M% (n)	L% (n)	Total #GSCs (n)
Unirr.	18.9013	0	0% (0)	0% (0)	100% (19)	19
Rapamycin (200 µM)
30 min-pi	70.9108	2.75165	84.21% (16)	15.79% (3)	0% (0)	19
1 dpi	32.1566	0.701293	0% (0)	75.00% (9)	25.00% (3)	12
2 dpi	30.9015	0.634891	0% (0)	33.33% (6)	66.67% (12)	18
EtOH (5%)
30 min-pi	99.2375	4.25031	100% (18)	0% (0)	0% (0)	18
1 dpi	34.4165	0.820857	0% (0)	80.00% (8)	20.00% (2)	10
2 dpi	25.1215	0.329089	0% (0)	9.09% (1)	90.91% (10)	11
