# Supplementary material for: Natural Genetic Variation Impacts Stress-Induced Quiescence and Regeneration in Response to Rapamycin
Source: Cells. 2026 Jan 26;15(3):236. doi: 10.3390/cells15030236 (PMC12896840; doi:10.3390/cells15030236)
Supplement: Supplementary file 1 [file cells-15-00236-s001.zip › cells-4041938-supplementary/Supplemental Table S4.xlsx]

## Sheet: Sheet1
% GSCs w/ Fragmented Mitochondria
	w1118		DGRP 517		DGRP 441
unirr	22.73		37.5		33.33
	EtOH (5%)	Rapamycin (200 µM)	EtOH (5%)	Rapamycin (200 µM)	EtOH (5%)	Rapamycin (200 µM)
1 dpi	66.67	71.43	71.43	70.59	66.67	69.57
2 dpi	26.67	52.63	40	75	28.57	35.71
3 dpi	29.41	31.58	36.36	44.44	33.33	31.25
