# Supplementary material for: Natural Genetic Variation Impacts Stress-Induced Quiescence and Regeneration in Response to Rapamycin
Source: Cells. 2026 Jan 26;15(3):236. doi: 10.3390/cells15030236 (PMC12896840; doi:10.3390/cells15030236)
Supplement: Supplementary file 1 [file cells-15-00236-s001.zip › cells-4041938-supplementary/Supplementary Table S1.xlsx]

## Sheet: W1118
	W1118
	% GSCs w/ Elongated Spectrosomes		n = GSCs
	1	2	3	Mean (%)	Total (n)	SD	P-value (EtOH v. Rapa)
Unirr. (untreated)	16.883 (n=77)	20.455 (n=88)	20.455 (n=88)	19.264	253	2.062
1 dpi (EtOH)	6.410 (n=79)	4.255 (n=47)	8.539 (n=87)	6.40139	213	2.14165
2 dpi (EtOH)	25.722 (n=58)	23.188 (n=69)	26.230 (n=61)	25.0466	188	1.62912
3 dpi (EtOH)	15.6541 (n=58)	22.222 (n=72)	24.324 (n=74)	20.7335	204	4.52277
4 dpi (EtOH)	21.618 (n=59)	20.755 (n=53)	26.316 (n=38)	22.896	150	2.993
1 dpi (Rapamycin)	7.227 (n=64)	7.5472 (n=53)	5.085 (n=59)	6.61955	176	1.3388	0.887452
2 dpi (Rapamycin)	13.600 (n=53)	12.727 (n=55)	12.766 (n=47)	13.0311	155	0.493082	0.00025715
3 dpi (Rapamycin)	24.444 (n=45)	24.037 (n=59)	13.953 (n=43)	20.812	147	5.943	0.986439
4 dpi (Rapamycin)	22.814 (n=59)	15.385 (n=52)	25.000 (n=52)	21.066	163	5.04025	0.617392
	% Germaria w/ Branched Fusomes		n = Germaria
	1	2	3	Mean (%)	Total (n)	SD	P-value (EtOH v. Rapa)
Unirr. (untreated)	95.238 (n=77)	97.674 (n=43)	97.500 (n=40)	96.804	160	1.359
1 dpi (EtOH)	0.000 (n=52)	9.375 (n=32)	1.786 (n=56)	3.72024	140	4.9779
2 dpi (EtOH)	12.195 (n=41)	6.000 (n=50)	2.778 (n=36)	6.99097	127	4.78624
3 dpi (EtOH)	46.667 (n=90)	34.000 (n=72)	44.000 (n=50)	41.5556	212	6.67777
4 dpi (EtOH)	75.000 (n=56)	57.778 (n=53)	67.742 (n=31)	66.84	140	8.646
1 dpi (Rapamycin)	11.111 (n=45)	0.000 (n=37)	8.571 (n=35)	6.56085	117	5.82203	0.555666
2 dpi (Rapamycin)	14.000 (n=50)	0.000 (n=41)	2.857 (n=35)	5.61905	126	7.39737	0.800722
3 dpi (Rapamycin)	12.245 (n=49)	27.273 (n=55)	16.216 (n=37)	18.578	141	7.787	0.0178485
4 dpi (Rapamycin)	50.000 (n=48)	47.500 (n=40)	45.000 (n=40)	47.5	128	2.5	0.020443

## Sheet: DGRP 517
	DGRP 517
	% GSCs w/ Elongated Spectrosomes		n = GSCs
	1	2	3	Mean (%)	Total (n)	SD	P-value (EtOH v. Rapa)
Unirr. (untreated)	36.364 (n=66)	25.373 (n=67)	26.866 (n = 67)	29.534	200	5.961
1 dpi (EtOH)	3.448 (n=29)	2.941 (n=34)	10.526 (n=57)	5.63859	120	4.24048
2 dpi (EtOH)	30.357 (n=51)	20.513 (n=39)	21.538 (n=65)	24.1361	155	5.4119
3 dpi (EtOH)	31.579 (n=19)	27.273 (n=22)	28.571 (n=35)	29.141	76	2.2089
4 dpi (EtOH)	28.571 (n=35)	29.091 (n=55)	20.000 (n=76)	25.8874	166	5.10529
1 dpi (Rapamycin)	2.153 (n=37)	4.000 (n=50)	3.22 (n=62)	3.12631	149	0.927457	0.372542
2 dpi (Rapamycin)	6.316 (n=62)	10.000 (n=40)	5.769 (n=52)	7.36167	154	2.30114	0.00781403
3 dpi (Rapamycin)	12.723 (n=26)	15.789 (n=38)	12.903 (n=62)	13.8053	126	1.7207	0.00068884
4 dpi (Rapamycin)	16.651 (n=48)	24.282 (n=39)	23.404 (n=47)	21.4457	134	4.17537	0.308226
	% Germaria w/ Branched Fusomes		n = Germaria
	1	2	3	Mean (%)	Total (n)	SD	P-value
Unirr. (untreated)	78.487 (n=39)	92.857 (n=42)	93.878 (n=49)	88.407	130	8.606
1 dpi (EtOH)	0.000 (n=35)	3.226 (n=31)	2.381 (n=42)	1.86892	108	1.67275
2 dpi (EtOH)	4.878 (n=34)	3.226 (n=31)	0.000 (n=43)	2.70129	108	2.48096
3 dpi (EtOH)	26.316 (n=20)	18.750 (n=16)	22.857 (n=35)	22.641	71	3.78752
4 dpi (EtOH)	33.333 (n=39)	18.000 (n=50)	21.538 (n=65)	24.2906	154	8.0286
1 dpi (Rapamycin)	5.714 (n=35)	3.125 (n=32)	4.651 (n=43)	4.49682	110	1.30152	0.0982682
2 dpi (Rapamycin)	6.000 (n=50)	0.000 (n=32)	0.000 (n=40)	2	122	3.4641	0.789726
3 dpi (Rapamycin)	5.556 (n=18)	10.345 (n=29)	4.348 (n=46)	6.7494	93	3.17174	0.00508506
4 dpi (Rapamycin)	7.792 (n=77)	8.824 (n=34)	8.108 (n=37)	8.24121	148	0.528489	0.0259263

## Sheet: DGRP 441
	DGRP 441
	% GSCs w/ Elongated Spectrosomes		n = GSCs
	1	2	3	Mean (%)	Total (n)	SD	P-value (EtOH v. Rapa)
Unirr. (untreated)	28.571 (n=112)	22.917 (n=144)	25.212 (n=135)	25.5667	391	2.84401
1 dpi (EtOH)	8.891 (n=73)	14.706 (n=68)	14.035 (n=57)	12.5439	198	3.18138
2 dpi (EtOH)	19.298 (n=57)	24.359 (n=78)	25.000 (n=36)	22.8857	171	3.12335
3 dpi (EtOH)	28.087 (n=46)	30.986 (n=71)	32.609 (n=46)	30.5605	163	2.29066
4 dpi (EtOH)	20.000 (n=40)	32.027 (n=94)	26.923 (n=52)	26.3167	186	6.03633
1 dpi (Rapamycin)	22.510 (n=72)	11.594 (n=69)	19.718 (n=71)	17.9408	212	5.67077	0.223938
2 dpi (Rapamycin)	21.199 (n=51)	33.333 (n=45)	24.194 (n=62)	26.2418	158	6.32135	0.455971
3 dpi (Rapamycin)	22.692 (n=24)	26.455 (n=91)	27.083 (n=48)	25.4102	163	2.37466	0.0538838
4 dpi (Rapamycin)	22.248 (n=56)	21.378 (n=33)	20.779 (n=77)	21.4685	166	0.738577	0.239458
	% Germaria w/ Branched Fusomes		n = Germaria
	1	2	3	Mean (%)	Total (n)	SD	P-value
Unirr. (untreated)	78.000 (n=50)	98.000 (n=50)	98.182 (n=55)	91.3939	155	11.5998
1 dpi (EtOH)	4.651 (n=43)	0.000 (n=38)	10.714 (n=28)	5.12182	109	5.37263
2 dpi (EtOH)	18.367 (n=49)	11.538 (n=52)	13.793 (n=29)	14.5663	130	3.47948
3 dpi (EtOH)	64.286 (n=28)	72.093 (n=43)	70.000 (n=30)	68.793	101	4.04104
4 dpi (EtOH)	74.194 (n=31)	89.474 (n=57)	82.051 (n=39)	81.9062	127	7.6411
1 dpi (Rapamycin)	16.667 (n=54)	5.882 (n=34)	4.878 (n=41)	9.14236	129	6.53556	0.456685
2 dpi (Rapamycin)	19.512 (n=41)	9.524 (n=42)	10.526 (n=38)	13.1874	121	5.50029	0.732279
3 dpi (Rapamycin)	46.154 (n=26)	33.333 (n=54)	26.087 (n=46)	35.1914	126	10.1617	0.00888078
4 dpi (Rapamycin)	82.000 (n=50)	80.645 (n=31)	90.000 (n=50)	84.2151	131	5.0555	0.68504
